# Supplementary material for: SonicParanoid2: fast, accurate, and comprehensive orthology inference with machine learning and language models
Source: Genome Biol. 2024 Jul 25;25:195. doi: 10.1186/s13059-024-03298-4 (PMC11270883; doi:10.1186/s13059-024-03298-4)
Supplement: Supplementary file 3 — Additional file 3: Table S14: List of UniProt reference proteomes for the 250 eukaryotes-prokaryotes dataset used to train the AdaBoost model. [file 13059_2024_3298_MOESM3_ESM.ods]

## Sheet: Adaboost training set
Table S14: List of UniProt reference proteomes for the 250 eukaryotes-prokaryotes dataset used to train the AdaBoost model
File	Empire	Domain	Proteome ID	Taxonomy ID	Species name	Proteins	Proteome size (AA)
aanophagefferens	eukaryota	eukaryota	UP000002729	44056	Aureococcus anophagefferens (Harmful bloom alga)	11,501	6,025,983
abisporus	eukaryota	eukaryota	UP000008493	597362	Agaricus bisporus var. burnettii (strain JB137-S8 / ATCC MYA-4627 / FGSC 10392) (White button mushroom)	11,204	4,609,745
acapsulatus	eukaryota	eukaryota	UP000001631	447093	Ajellomyces capsulatus (strain G186AR / H82 / ATCC MYA-2454 / RMSCC 2432) (Darling's disease fungus) (Histoplasma capsulatum)	9,214	4,155,681
acarolinensis	eukaryota	eukaryota	UP000001646	28377	Anolis carolinensis (Green anole) (American chameleon)	18,528	9,797,726
acephalotes	eukaryota	eukaryota	UP000005205	12957	Atta cephalotes (Leafcutter ant)	10,483	5,983,474
adarlingi	eukaryota	eukaryota	UP000000673	43151	Anopheles darlingi (Mosquito)	10,447	6,035,843
aechinatior	eukaryota	eukaryota	UP000007755	103372	Acromyrmex echinatior (Panamanian leafcutter ant) (Acromyrmex octospinosus echinatior)	13,962	6,253,196
agossypii	eukaryota	eukaryota	UP000000591	284811	Ashbya gossypii (strain ATCC 10895 / CBS 109.51 / FGSC 9923 / NRRL Y-1056) (Yeast) (Eremothecium gossypii)	4,758	2,330,450
agypseum	eukaryota	eukaryota	UP000002669	535722	Arthroderma gypseum (strain ATCC MYA-4604 / CBS 118893) (Microsporum gypseum)	8,921	4,257,366
akawachii	eukaryota	eukaryota	UP000006812	1033177	Aspergillus kawachii (strain NBRC 4308) (White koji mold) (Aspergillus awamori var. kawachi)	11,488	5,647,709
amelanoleuca	eukaryota	eukaryota	UP000008912	9646	Ailuropoda melanoleuca (Giant panda)	19,335	10,271,162
amellifera	eukaryota	eukaryota	UP000005203	7460	Apis mellifera (Honeybee)	9,971	6,040,749
aoligospora	eukaryota	eukaryota	UP000008784	756982	Arthrobotrys oligospora (strain ATCC 24927 / CBS 115.81 / DSM 1491) (Nematode-trapping fungus) (Didymozoophaga oligospora)	11,478	5,722,854
apisum	eukaryota	eukaryota	UP000007819	7029	Acyrthosiphon pisum (Pea aphid)	35,816	13,889,355
aqueenslandica	eukaryota	eukaryota	UP000007879	400682	Amphimedon queenslandica (Sponge)	43,437	14,716,634
astephensi	eukaryota	eukaryota	UP000076408	30069	Anopheles stephensi (Indo-Pakistan malaria mosquito) (Strain: Indian)	11,765	6,746,010
asubglabra	eukaryota	eukaryota	UP000006514	717982	Auricularia subglabra (strain TFB-10046 / SS5) (White-rot fungus) (Auricularia delicata (strain TFB10046))	5,290	1,838,300
bbassiana	eukaryota	eukaryota	UP000002762	655819	Beauveria bassiana (strain ARSEF 2860) (White muscardine disease fungus) (Tritirachium shiotae)	10,363	5,172,183
bbovis	eukaryota	eukaryota	UP000002173	5865	Babesia bovis	3,690	1,851,840
bdendrobatidis	eukaryota	eukaryota	UP000007241	684364	Batrachochytrium dendrobatidis (strain JAM81 / FGSC 10211) (Frog chytrid fungus)	8,610	3,887,913
bdistachyon	eukaryota	eukaryota	UP000008810	15368	Brachypodium distachyon (Purple false brome) (Trachynia distachya)	34,230	12,896,854
bfuckeliana	eukaryota	eukaryota	UP000008177	999810	Botryotinia fuckeliana (strain T4) (Noble rot fungus) (Botrytis cinerea)	16,338	5,777,822
bhominis	eukaryota	eukaryota	UP000008312	12968	Blastocystis hominis	5,820	2,100,011
bmalayi	eukaryota	eukaryota	UP000006672	6279	Brugia malayi (Filarial nematode worm)	8,825	4,097,978
bmicroti	eukaryota	eukaryota	UP000002899	1133968	Babesia microti (strain RI)	3,595	1,580,787
bmori	eukaryota	eukaryota	UP000005204	7091	Bombyx mori (Silk moth)	14,773	5,954,724
bprasinos	eukaryota	eukaryota	UP000198341	41875	Bathycoccus prasinos	7,886	4,117,150
brapa	eukaryota	eukaryota	UP000011750	51351	Brassica rapa subsp. pekinensis (Chinese cabbage) (Brassica pekinensis)	40,801	15,958,951
canna	eukaryota	eukaryota	UP000054308	9244	Calypte anna (Anna's hummingbird) (Archilochus anna)	13,267	5,940,916
cbrenneri	eukaryota	eukaryota	UP000008068	135651	Caenorhabditis brenneri (Nematode worm)	29,979	11,988,985
cbriggsae	eukaryota	eukaryota	UP000008549	6238	Caenorhabditis briggsae	21,727	8,659,421
ccinerea	eukaryota	eukaryota	UP000001861	240176	Coprinopsis cinerea (strain Okayama-7 / 130 / ATCC MYA-4618 / FGSC 9003) (Inky cap fungus) (Hormographiella aspergillata)	13,334	6,160,528
cfloridanus	eukaryota	eukaryota	UP000000311	104421	Camponotus floridanus (Florida carpenter ant)	14,787	6,383,122
cfructicola	eukaryota	eukaryota	UP000011096	1213859	Colletotrichum fructicola (strain Nara gc5) (Anthracnose fungus) (Colletotrichum gloeosporioides (strain Nara gc5))	17,182	8,073,644
cgigas	eukaryota	eukaryota	UP000005408	29159	Crassostrea gigas (Pacific oyster) (Crassostrea angulata)	25,998	11,654,340
cglabrata	eukaryota	eukaryota	UP000002428	284593	Candida glabrata (strain ATCC 2001 / CBS 138 / JCM 3761 / NBRC 0622 / NRRL Y-65) (Yeast) (Torulopsis glabrata)	5,200	2,635,261
cglobosum	eukaryota	eukaryota	UP000001056	306901	Chaetomium globosum (strain ATCC 6205 / CBS 148.51 / DSM 1962 / NBRC 6347 / NRRL 1970) (Soil fungus)	11,042	5,473,786
cgriseus	eukaryota	eukaryota	UP000001075	10029	Cricetulus griseus (Chinese hamster) (Cricetulus barabensis griseus)	23,885	8,795,621
cimmitis	eukaryota	eukaryota	UP000001261	246410	Coccidioides immitis (strain RS) (Valley fever fungus)	9,587	4,154,140
cjacchus	eukaryota	eukaryota	UP000008225	9483	Callithrix jacchus (White-tufted-ear marmoset)	22,593	11,437,935
cjaponica	eukaryota	eukaryota	UP000005237	281687	Caenorhabditis japonica	28,999	8,470,957
clusitaniae	eukaryota	eukaryota	UP000007703	306902	Clavispora lusitaniae (strain ATCC 42720) (Yeast) (Candida lusitaniae)	5,932	2,742,050
cmilitaris	eukaryota	eukaryota	UP000001610	983644	Cordyceps militaris (strain CM01) (Caterpillar fungus)	9,651	4,871,812
cowczarzaki	eukaryota	eukaryota	UP000008743	595528	Capsaspora owczarzaki (strain ATCC 30864)	8,738	5,440,020
cparvum	eukaryota	eukaryota	UP000006726	353152	Cryptosporidium parvum (strain Iowa II)	3,805	2,271,432
cporcellus	eukaryota	eukaryota	UP000005447	10141	Cavia porcellus (Guinea pig)	18,247	9,870,590
cquinquefasciatus	eukaryota	eukaryota	UP000002320	7176	Culex quinquefasciatus	19,116	8,408,080
cremanei	eukaryota	eukaryota	UP000008281	31234	Caenorhabditis remanei (Caenorhabditis vulgaris)	31,243	12,544,746
csavignyi	eukaryota	eukaryota	UP000007875	51511	Ciona savignyi (Pacific transparent sea squirt)	11,592	4,231,397
csinensis	eukaryota	eukaryota	UP000286415	79923	Clonorchis sinensis (Chinese liver fluke)	14,505	6,939,493
csubellipsoidea	eukaryota	eukaryota	UP000007264	574566	Coccomyxa subellipsoidea (strain C-169) (Green microalga)	9,785	4,163,886
cursinus	eukaryota	eukaryota	UP000286641	34884	Callorhinus ursinus (Northern fur seal)	20,337	11,711,567
cvariabilis	eukaryota	eukaryota	UP000008141	554065	Chlorella variabilis (Green alga)	9,831	4,464,018
dananassae	eukaryota	eukaryota	UP000007801	7217	Drosophila ananassae (Fruit fly)	14,232	7,515,520
dgrimshawi	eukaryota	eukaryota	UP000001070	7222	Drosophila grimshawi (Hawaiian fruit fly) (Idiomyia grimshawi)	14,744	7,383,150
dhansenii	eukaryota	eukaryota	UP000000599	284592	Debaryomyces hansenii (strain ATCC 36239 / CBS 767 / JCM 1990 / NBRC 0083 / IGC 2968) (Yeast) (Torulaspora hansenii)	6,284	3,008,975
dmojavensis	eukaryota	eukaryota	UP000009192	7230	Drosophila mojavensis (Fruit fly)	13,371	7,190,762
dplexippus	eukaryota	eukaryota	UP000007151	278856	Danaus plexippus plexippus	15,140	6,413,201
dpseudoobscura	eukaryota	eukaryota	UP000001819	46245	Drosophila pseudoobscura pseudoobscura (Fruit fly)	14,587	8,005,143
dpulex	eukaryota	eukaryota	UP000000305	6669	Daphnia pulex (Water flea)	30,118	9,933,754
dpurpureum	eukaryota	eukaryota	UP000001064	5786	Dictyostelium purpureum (Slime mold)	12,347	5,964,926
dvirilis	eukaryota	eukaryota	UP000008792	7244	Drosophila virilis (Fruit fly)	13,573	7,389,113
dwillistoni	eukaryota	eukaryota	UP000007798	7260	Drosophila willistoni (Fruit fly)	13,729	7,213,535
eaedis	eukaryota	eukaryota	UP000003163	1003232	Edhazardia aedis (strain USNM 41457) (Microsporidian parasite)	4,189	1,478,472
ebieneusi	eukaryota	eukaryota	UP000001742	481877	Enterocytozoon bieneusi (strain H348) (Microsporidian parasite)	3,311	826,748
ecaballus	eukaryota	eukaryota	UP000002281	9796	Equus caballus (Horse)	20,866	11,927,745
ecuniculi	eukaryota	eukaryota	UP000000819	284813	Encephalitozoon cuniculi (strain GB-M1) (Microsporidian parasite)	2,041	694,360
ecymbalariae	eukaryota	eukaryota	UP000006790	931890	Eremothecium cymbalariae (strain CBS 270.75 / DBVPG 7215 / KCTC 17166 / NRRL Y-17582) (Yeast)	4,429	2,154,228
edermatitidis	eukaryota	eukaryota	UP000007304	858893	Exophiala dermatitidis (strain ATCC 34100 / CBS 525.76 / NIH/UT8656) (Black yeast) (Wangiella dermatitidis)	9,285	4,653,811
ehistolytica	eukaryota	eukaryota	UP000001926	5759	Entamoeba histolytica	7,959	3,380,165
enidulans	eukaryota	eukaryota	UP000000560	227321	Emericella nidulans (strain FGSC A4 / ATCC 38163 / CBS 112.46 / NRRL 194 / M139) (Aspergillus nidulans)	10,558	5,091,899
esiliculosus	eukaryota	eukaryota	UP000002630	2880	Ectocarpus siliculosus (Brown alga) (Conferva siliculosa)	16,334	8,478,560
fradiculosa	eukaryota	eukaryota	UP000006352	599839	Fibroporia radiculosa	9,251	4,412,171
fvanettenii	eukaryota	eukaryota	UP000005206	660122	Fusarium vanettenii (strain ATCC MYA-4622 / CBS 123669 / FGSC 9596 / NRRL 45880 / 77-13-4) (Fusarium solani subsp. pisi)	15,709	7,536,017
gaculeatus	eukaryota	eukaryota	UP000007635	69293	Gasterosteus aculeatus (Three-spined stickleback)	20,665	10,698,719
gclavigera	eukaryota	eukaryota	UP000007796	655863	Grosmannia clavigera (strain kw1407 / UAMH 11150) (Blue stain fungus) (Graphiocladiella clavigera)	8,311	4,531,634
glozoyensis	eukaryota	eukaryota	UP000005446	1104152	Glarea lozoyensis (strain ATCC 74030 / MF5533)	7,926	2,715,168
gmax	eukaryota	eukaryota	UP000008827	3847	Glycine max (Soybean) (Glycine hispida)	55,855	21,729,948
gtritici	eukaryota	eukaryota	UP000006039	644352	Gaeumannomyces tritici (strain R3-111a-1) (Wheat and barley take-all root rot fungus) (Gaeumannomyces graminis var. tritici)	14,456	6,204,424
gultimum	eukaryota	eukaryota	UP000019132	431595	Globisporangium ultimum (strain ATCC 200006 / CBS 805.95 / DAOM BR144) (Pythium ultimum)	15,121	6,580,049
gzeae	eukaryota	eukaryota	UP000070720	229533	Gibberella zeae (strain ATCC MYA-4620 / CBS 123657 / FGSC 9075 / NRRL 31084 / PH-1) (Wheat head blight fungus) (Fusarium graminearum)	14,162	6,396,243
harabidopsidis	eukaryota	eukaryota	UP000011713	559515	Hyaloperonospora arabidopsidis (strain Emoy2) (Downy mildew agent) (Peronospora arabidopsidis)	13,837	4,494,721
hglaber	eukaryota	eukaryota	UP000006813	10181	Heterocephalus glaber (Naked mole rat)	21,446	10,466,139
hirregulare	eukaryota	eukaryota	UP000030671	747525	Heterobasidion irregulare (strain TC 32-1)	13,148	5,004,036
hsaltator	eukaryota	eukaryota	UP000008237	610380	Harpegnathos saltator (Jerdon's jumping ant)	15,029	6,112,760
hvirens	eukaryota	eukaryota	UP000007115	413071	Hypocrea virens (strain Gv29-8 / FGSC 10586) (Gliocladium virens) (Trichoderma virens)	12,383	5,834,537
hvulgare	eukaryota	eukaryota	UP000011116	112509	Hordeum vulgare subsp. vulgare (Domesticated barley)	35,965	12,716,013
imultifiliis	eukaryota	eukaryota	UP000008983	857967	Ichthyophthirius multifiliis (strain G5) (White spot disease agent) (Ich)	8,049	3,335,658
itridecemlineatus	eukaryota	eukaryota	UP000005215	43179	Ictidomys tridecemlineatus (Thirteen-lined ground squirrel) (Spermophilus tridecemlineatus)	18,446	9,948,741
kafricana	eukaryota	eukaryota	UP000005220	1071382	Kazachstania africana (strain ATCC 22294 / BCRC 22015 / CBS 2517 / CECT 1963 / NBRC 1671 / NRRL Y-8276) (Yeast) (Kluyveromyces africanus)	5,354	2,609,361
klactis	eukaryota	eukaryota	UP000000598	284590	Kluyveromyces lactis (strain ATCC 8585 / CBS 2359 / DSM 70799 / NBRC 1267 / NRRL Y-1140 / WM37) (Yeast) (Candida sphaerica)	5,071	2,461,417
kphaffii	eukaryota	eukaryota	UP000000314	644223	Komagataella phaffii (strain GS115 / ATCC 20864) (Yeast) (Pichia pastoris)	5,073	2,416,083
lafricana	eukaryota	eukaryota	UP000007646	9785	Loxodonta africana (African elephant)	20,017	10,260,496
lbicolor	eukaryota	eukaryota	UP000001194	486041	Laccaria bicolor (strain S238N-H82 / ATCC MYA-4686) (Bicoloured deceiver) (Laccaria laccata var. bicolor)	17,895	6,645,138
lbraziliensis	eukaryota	eukaryota	UP000007258	5660	Leishmania braziliensis	8,084	5,077,572
lchalumnae	eukaryota	eukaryota	UP000008672	7897	Latimeria chalumnae (Coelacanth)	19,568	10,178,973
lelongisporus	eukaryota	eukaryota	UP000001996	379508	Lodderomyces elongisporus (strain ATCC 11503 / CBS 2605 / JCM 1781 / NBRC 1676 / NRRL YB-4239) (Yeast) (Saccharomyces elongisporus)	5,779	2,942,605
linfantum	eukaryota	eukaryota	UP000008153	5671	Leishmania infantum	8,045	5,116,451
lmaculans	eukaryota	eukaryota	UP000002668	985895	Leptosphaeria maculans (strain JN3 / isolate v23.1.3 / race Av1-4-5-6-7-8) (Blackleg fungus) (Phoma lingam)	12,608	5,283,209
lthermotolerans	eukaryota	eukaryota	UP000002036	559295	Lachancea thermotolerans (strain ATCC 56472 / CBS 6340 / NRRL Y-8284) (Yeast) (Kluyveromyces thermotolerans)	5,093	2,500,247
macridum	eukaryota	eukaryota	UP000002499	655827	Metarhizium acridum (strain CQMa 102)	9,830	4,847,146
mbrunnea	eukaryota	eukaryota	UP000006753	1072389	Marssonina brunnea f. sp. multigermtubi (strain MB_m1) (Marssonina leaf spot fungus)	10,037	4,975,927
mcommoda	eukaryota	eukaryota	UP000002009	296587	Micromonas commoda (strain RCC299 / NOUM17 / CCMP2709) (Picoplanktonic green alga)	10,077	4,878,006
mgallopavo	eukaryota	eukaryota	UP000001645	9103	Meleagris gallopavo (Wild turkey)	14,164	7,514,202
mglobosa	eukaryota	eukaryota	UP000008837	425265	Malassezia globosa (strain ATCC MYA-4612 / CBS 7966) (Dandruff-associated fungus)	4,273	2,064,205
mguilliermondii	eukaryota	eukaryota	UP000001997	294746	Meyerozyma guilliermondii (strain ATCC 6260 / CBS 566 / DSM 6381 / JCM 1539 / NBRC 10279 / NRRL Y-324) (Yeast) (Candida guilliermondii)	5,919	2,761,741
mlarici	eukaryota	eukaryota	UP000001072	747676	Melampsora larici-populina (strain 98AG31 / pathotype 3-4-7) (Poplar leaf rust fungus)	16,237	6,087,715
mlucifugus	eukaryota	eukaryota	UP000001074	59463	Myotis lucifugus (Little brown bat)	19,655	10,117,389
mmulatta	eukaryota	eukaryota	UP000006718	9544	Macaca mulatta (Rhesus macaque)	21,893	11,949,046
moryzae	eukaryota	eukaryota	UP000009058	242507	Magnaporthe oryzae (strain 70-15 / ATCC MYA-4617 / FGSC 8958) (Rice blast fungus) (Pyricularia oryzae)	12,676	5,590,031
mosmundae	eukaryota	eukaryota	UP000009131	764103	Mixia osmundae (strain CBS 9802 / IAM 14324 / JCM 22182 / KY 12970)	6,725	3,482,161
mperniciosa	eukaryota	eukaryota	UP000000741	554373	Moniliophthora perniciosa (strain FA553 / isolate CP02) (Witches'-broom disease fungus) (Marasmius perniciosus)	13,649	2,499,614
mphaseolina	eukaryota	eukaryota	UP000007129	1126212	Macrophomina phaseolina (strain MS6) (Charcoal rot fungus)	13,803	5,914,650
mputorius	eukaryota	eukaryota	UP000000715	9669	Mustela putorius furo (European domestic ferret) (Mustela furo)	19,903	10,633,954
mthermophila	eukaryota	eukaryota	UP000007322	573729	Myceliophthora thermophila (strain ATCC 42464 / BCRC 31852 / DSM 1799) (Sporotrichum thermophile)	9,079	4,302,111
ncaninum	eukaryota	eukaryota	UP000007494	572307	Neospora caninum (strain Liverpool)	6,930	5,936,185
ncastellii	eukaryota	eukaryota	UP000001640	1064592	Naumovozyma castellii (strain ATCC 76901 / CBS 4309 / NBRC 1992 / NRRL Y-12630) (Yeast) (Saccharomyces castellii)	5,565	2,764,192
nceranae	eukaryota	eukaryota	UP000009082	578460	Nosema ceranae (strain BRL01) (Microsporidian parasite)	2,060	672,377
ngruberi	eukaryota	eukaryota	UP000006671	5762	Naegleria gruberi (Amoeba)	15,634	7,850,212
nleucogenys	eukaryota	eukaryota	UP000001073	61853	Nomascus leucogenys (Northern white-cheeked gibbon) (Hylobates leucogenys)	20,762	10,706,963
nvitripennis	eukaryota	eukaryota	UP000002358	7425	Nasonia vitripennis (Parasitic wasp)	13,386	7,374,465
oanatinus	eukaryota	eukaryota	UP000002279	9258	Ornithorhynchus anatinus (Duckbill platypus)	17,390	10,006,829
ocuniculus	eukaryota	eukaryota	UP000001811	9986	Oryctolagus cuniculus (Rabbit)	21,195	11,146,012
odioica	eukaryota	eukaryota	UP000001307	34765	Oikopleura dioica (Tunicate)	17,050	6,837,326
ogarnettii	eukaryota	eukaryota	UP000005225	30611	Otolemur garnettii (Small-eared galago) (Garnett's greater bushbaby)	19,446	10,524,578
oniloticus	eukaryota	eukaryota	UP000005207	8128	Oreochromis niloticus (Nile tilapia) (Tilapia nilotica)	28,038	15,711,944
otauri	eukaryota	eukaryota	UP000009170	70448	Ostreococcus tauri	7,743	3,561,433
ovulgaris	eukaryota	eukaryota	UP000515154	6645	Octopus vulgaris (Common octopus)	18,617	9,804,709
pabelii	eukaryota	eukaryota	UP000001595	9601	Pongo abelii (Sumatran orangutan) (Pongo pygmaeus abelii)	21,992	10,947,158
palecto	eukaryota	eukaryota	UP000010552	9402	Pteropus alecto (Black flying fox)	19,521	9,971,383
pberghei	eukaryota	eukaryota	UP000074855	5823	Plasmodium berghei (strain Anka)	4,927	3,405,498
pcarnosa	eukaryota	eukaryota	UP000008370	650164	Phanerochaete carnosa (strain HHB-10118-sp) (White-rot fungus) (Peniophora carnosa)	13,867	5,321,648
pdestructans	eukaryota	eukaryota	UP000011064	658429	Pseudogymnoascus destructans (strain ATCC MYA-4855 / 20631-21) (Bat white-nose syndrome fungus) (Geomyces destructans)	9,073	4,043,260
pdigitatum	eukaryota	eukaryota	UP000009882	1170229	Penicillium digitatum (strain PHI26 / CECT 20796) (Green mold)	9,101	4,201,956
phumanus	eukaryota	eukaryota	UP000009046	121224	Pediculus humanus subsp. corporis (Body louse)	10,781	5,545,353
pinfestans	eukaryota	eukaryota	UP000006643	403677	Phytophthora infestans (strain T30-4) (Potato late blight fungus)	17,610	7,440,462
pjirovecii	eukaryota	eukaryota	UP000010422	1209962	Pneumocystis jirovecii (strain SE8) (Human pneumocystis pneumonia agent)	3,419	1,381,820
pknowlesi	eukaryota	eukaryota	UP000031513	5851	Plasmodium knowlesi (strain H)	5,339	3,890,322
pmarinus	eukaryota	eukaryota	UP000007800	423536	Perkinsus marinus (strain ATCC 50983 / TXsc)	22,958	7,419,396
ppacificus	eukaryota	eukaryota	UP000005239	54126	Pristionchus pacificus (Parasitic nematode)	25,205	11,382,119
ppallidum	eukaryota	eukaryota	UP000001396	670386	Polysphondylium pallidum (strain ATCC 26659 / Pp 5 / PN500) (Heterostelium pallidum)	12,351	6,384,829
pplacenta	eukaryota	eukaryota	UP000001743	561896	Postia placenta (strain ATCC 44394 / Madison 698-R) (Brown rot fungus) (Poria monticola)	8,983	3,900,308
psojae	eukaryota	eukaryota	UP000002640	1094619	Phytophthora sojae (strain P6497) (Soybean stem and root rot agent) (Phytophthora megasperma f. sp. glycines)	25,721	9,854,020
psorbitophila	eukaryota	eukaryota	UP000005222	559304	Pichia sorbitophila (strain ATCC MYA-4447 / BCRC 22081 / CBS 7064 / NBRC 10061 / NRRL Y-12695) (Hybrid yeast)	8,851	4,358,694
ptetraurelia	eukaryota	eukaryota	UP000000600	5888	Paramecium tetraurelia	39,461	18,009,409
ptrichocarpa	eukaryota	eukaryota	UP000006729	3694	Populus trichocarpa (Western balsam poplar) (Populus balsamifera subsp. trichocarpa)	42,532	15,750,084
ptricornutum	eukaryota	eukaryota	UP000000759	556484	Phaeodactylum tricornutum (strain CCAP 1055/1)	10,451	4,829,688
ptritici	eukaryota	eukaryota	UP000001471	426418	Pyrenophora tritici-repentis (strain Pt-1C-BFP) (Wheat tan spot fungus) (Drechslera tritici-repentis)	12,062	5,414,714
pvivax	eukaryota	eukaryota	UP000008333	126793	Plasmodium vivax (strain Salvador I)	5,389	3,748,164
pyoelii	eukaryota	eukaryota	UP000008553	73239	Plasmodium yoelii yoelii	7,741	3,378,133
rcommunis	eukaryota	eukaryota	UP000008311	3988	Ricinus communis (Castor bean)	31,219	10,431,927
rdelemar	eukaryota	eukaryota	UP000009138	246409	Rhizopus delemar (strain RA 99-880 / ATCC MYA-4621 / FGSC 9543 / NRRL 43880) (Mucormycosis agent) (Rhizopus arrhizus var. delemar)	16,971	5,840,663
rtoruloides	eukaryota	eukaryota	UP000006141	1001064	Rhodosporidium toruloides (strain ATCC 204091 / IIP 30 / MTCC 1151) (Yeast)	2,816	1,800,369
sbicolor	eukaryota	eukaryota	UP000000768	4558	Sorghum bicolor (Sorghum) (Sorghum vulgare)	34,001	13,165,207
scommune	eukaryota	eukaryota	UP000007431	578458	Schizophyllum commune (strain H4-8 / FGSC 9210) (Split gill fungus)	13,124	5,881,408
sharrisii	eukaryota	eukaryota	UP000007648	9305	Sarcophilus harrisii (Tasmanian devil) (Sarcophilus laniarius)	19,171	10,850,985
sindica	eukaryota	eukaryota	UP000007148	1109443	Serendipita indica (strain DSM 11827) (Root endophyte fungus) (Piriformospora indica)	11,780	5,140,652
sitalica	eukaryota	eukaryota	UP000004995	4555	Setaria italica (Foxtail millet) (Panicum italicum)	35,701	13,106,103
slycopersicum	eukaryota	eukaryota	UP000004994	4081	Solanum lycopersicum (Tomato) (Lycopersicon esculentum)	34,652	12,259,652
smacrospora	eukaryota	eukaryota	UP000001881	771870	Sordaria macrospora (strain ATCC MYA-333 / DSM 997 / K(L3346) / K-hell)	9,890	5,012,912
smansoni	eukaryota	eukaryota	UP000008854	6183	Schistosoma mansoni (Blood fluke)	14,095	8,430,445
smoellendorffii	eukaryota	eukaryota	UP000001514	88036	Selaginella moellendorffii (Spikemoss)	33,119	13,317,936
spassalidarum	eukaryota	eukaryota	UP000000709	619300	Spathaspora passalidarum (strain NRRL Y-27907 / 11-Y1)	5,973	2,693,134
spurpuratus	eukaryota	eukaryota	UP000007110	7668	Strongylocentrotus purpuratus (Purple sea urchin)	26,476	15,493,833
srosetta	eukaryota	eukaryota	UP000007799	946362	Salpingoeca rosetta (strain ATCC 50818 / BSB-021)	11,614	7,724,460
sscrofa	eukaryota	eukaryota	UP000008227	9823	Sus scrofa (Pig)	22,166	11,772,774
sstipitis	eukaryota	eukaryota	UP000002258	322104	Scheffersomyces stipitis (strain ATCC 58785 / CBS 6054 / NBRC 10063 / NRRL Y-11545) (Yeast) (Pichia stipitis)	5,797	2,852,044
stuberosum	eukaryota	eukaryota	UP000011115	4113	Solanum tuberosum (Potato)	39,134	12,097,119
tadhaerens	eukaryota	eukaryota	UP000009022	10228	Trichoplax adhaerens (Trichoplax reptans)	11,518	5,222,075
tannulata	eukaryota	eukaryota	UP000001950	5874	Theileria annulata	3,790	2,024,948
tasahii	eukaryota	eukaryota	UP000006757	1220162	Trichosporon asahii var. asahii (strain CBS 8904) (Yeast)	8,515	4,190,985
tblattae	eukaryota	eukaryota	UP000002866	1071380	Tetrapisispora blattae (strain ATCC 34711 / CBS 6284 / DSM 70876 / NBRC 10599 / NRRL Y-10934 / UCD 77-7) (Yeast) (Kluyveromyces blattae)	5,385	2,914,559
tbrucei	eukaryota	eukaryota	UP000008524	185431	Trypanosoma brucei brucei (strain 927/4 GUTat10.1)	8,561	4,332,363
tcastaneum	eukaryota	eukaryota	UP000007266	7070	Tribolium castaneum (Red flour beetle)	16,568	7,499,206
tchinensis	eukaryota	eukaryota	UP000011518	246437	Tupaia chinensis (Chinese tree shrew)	20,824	9,847,371
tcurvispinosus	eukaryota	eukaryota	UP000504618	300111	Temnothorax curvispinosus	15,254	7,889,185
tdelbrueckii	eukaryota	eukaryota	UP000005627	1076872	Torulaspora delbrueckii (strain ATCC 10662 / CBS 1146 / NBRC 0425 / NCYC 2629 / NRRL Y-866) (Yeast) (Candida colliculosa)	4,966	2,412,323
tguttata	eukaryota	eukaryota	UP000007754	59729	Taeniopygia guttata (Zebra finch) (Poephila guttata)	16,489	9,849,742
thominis	eukaryota	eukaryota	UP000011185	72359	Trachipleistophora hominis (Microsporidian parasite)	3,212	933,265
tmelanosporum	eukaryota	eukaryota	UP000006911	656061	Tuber melanosporum (strain Mel28) (Perigord black truffle)	7,494	3,279,832
tnigroviridis	eukaryota	eukaryota	UP000007303	99883	Tetraodon nigroviridis (Spotted green pufferfish) (Chelonodon nigroviridis)	19,570	9,895,591
tparva	eukaryota	eukaryota	UP000001949	5875	Theileria parva (East coast fever infection agent)	4,071	1,895,349
trubripes	eukaryota	eukaryota	UP000005226	31033	Takifugu rubripes (Japanese pufferfish) (Fugu rubripes)	21,256	11,588,860
trubrum	eukaryota	eukaryota	UP000008864	559305	Trichophyton rubrum (strain ATCC MYA-4607 / CBS 118892) (Athlete's foot fungus)	8,617	3,707,949
tspiralis	eukaryota	eukaryota	UP000054776	6334	Trichinella spiralis (Trichina worm)	14,258	5,050,853
tstipitatus	eukaryota	eukaryota	UP000001745	441959	Talaromyces stipitatus (strain ATCC 10500 / CBS 375.48 / QM 6759 / NRRL 1006) (Penicillium stipitatum)	12,468	6,051,873
tthermophila	eukaryota	eukaryota	UP000009168	312017	Tetrahymena thermophila (strain SB210)	26,971	16,912,909
ureesii	eukaryota	eukaryota	UP000002058	336963	Uncinocarpus reesii (strain UAMH 1704)	7,760	3,724,661
vcarteri	eukaryota	eukaryota	UP000001058	3068	Volvox carteri f. nagariensis	14,333	8,189,232
vcorneae	eukaryota	eukaryota	UP000011082	993615	Vittaforma corneae (strain ATCC 50505) (Microsporidian parasite) (Nosema corneum)	2,236	714,266
vculicis	eukaryota	eukaryota	UP000011081	948595	Vavraia culicis (isolate floridensis) (Microsporidian parasite)	2,768	952,872
vdahliae	eukaryota	eukaryota	UP000001611	498257	Verticillium dahliae (strain VdLs.17 / ATCC MYA-4575 / FGSC 10137) (Verticillium wilt)	10,530	4,983,248
vpolyspora	eukaryota	eukaryota	UP000000267	436907	Vanderwaltozyma polyspora (strain ATCC 22028 / DSM 70294) (Kluyveromyces polysporus)	5,314	2,688,384
vvinifera	eukaryota	eukaryota	UP000009183	29760	Vitis vinifera (Grape)	29,874	10,767,783
wbancrofti	eukaryota	eukaryota	UP000270924	6293	Wuchereria bancrofti	13,000	4,298,790
wciferrii	eukaryota	eukaryota	UP000009328	1206466	Wickerhamomyces ciferrii (strain F-60-10 / ATCC 14091 / CBS 111 / JCM 3599 / NBRC 0793 / NRRL Y-1031) (Yeast) (Pichia ciferrii)	6,698	3,252,096
wmellicola	eukaryota	eukaryota	UP000005242	671144	Wallemia mellicola (strain ATCC MYA-4683 / CBS 633.66) (Wallemia sebi (CBS 633.66))	5,260	2,222,422
xmaculatus	eukaryota	eukaryota	UP000002852	8083	Xiphophorus maculatus (Southern platyfish) (Platypoecilus maculatus)	23,671	12,936,456
zrouxii	eukaryota	eukaryota	UP000008536	559307	Zygosaccharomyces rouxii (strain ATCC 2623 / CBS 732 / NBRC 1130 / NCYC 568 / NRRL Y-229) (Candida mogii)	4,987	2,475,090
ztritici	eukaryota	eukaryota	UP000008062	336722	Zymoseptoria tritici (strain CBS 115943 / IPO323) (Speckled leaf blotch fungus) (Septoria tritici)	10,972	4,798,142
acalcoaceticus	prokaryota	bacteria	UP000007477	871585	Acinetobacter calcoaceticus (strain PHEA-2)	3,598	1,122,070
achoanae	prokaryota	bacteria	UP000191040	1736691	Aeromicrobium choanae	3,277	1,069,643
banthracis	prokaryota	bacteria	UP000000594	1392	Bacillus anthracis	5,490	1,438,507
bleo170	prokaryota	bacteria	UP000292824	1571199	Bradyrhizobium sp. Leo170	8,497	2,502,016
bnordii	prokaryota	bacteria	UP000003089	997884	Bacteroides nordii CL02T12C05	4,388	1,679,095
bsaxobsidens	prokaryota	bacteria	UP000007517	1146883	Blastococcus saxobsidens (strain DD2)	4,791	1,451,551
ccynodegmi	prokaryota	bacteria	UP000038055	28189	Capnocytophaga cynodegmi	2,439	792,223
cglutamicum	prokaryota	bacteria	UP000000582	196627	Corynebacterium glutamicum (strain ATCC 13032 / DSM 20300 / BCRC 11384 / JCM 1318 / LMG 3730 / NCIMB 10025)	3,093	958,314
cjejuni	prokaryota	bacteria	UP000000799	192222	Campylobacter jejuni subsp. jejuni serotype O:2 (strain ATCC 700819 / NCTC 11168)	1,623	507,610
cmaltaromaticum	prokaryota	bacteria	UP000000212	1234679	Carnobacterium maltaromaticum LMA28	3,539	1,025,100
crm16192	prokaryota	bacteria	UP000502820	1660080	Campylobacter sp. RM16192	1,867	556,605
ctestosteroni	prokaryota	bacteria	UP000002360	688245	Comamonas testosteroni (strain CNB-2)	4,780	1,538,069
dgeothermalis	prokaryota	bacteria	UP000002431	319795	Deinococcus geothermalis (strain DSM 11300 / AG-3a)	3,006	955,421
enodatum	prokaryota	bacteria	UP000018868	1161902	Eubacterium nodatum ATCC 33099	1,690	541,419
gdaltonii	prokaryota	bacteria	UP000007721	316067	Geobacter daltonii (strain DSM 22248 / JCM 15807 / FRC-32)	3,798	1,289,234
gkilaueensis	prokaryota	bacteria	UP000017396	1183438	Gloeobacter kilaueensis JS1	4,462	1,407,085
ipolytropus	prokaryota	bacteria	UP000006875	572544	Ilyobacter polytropus	2,859	873,442
lquinlivanii	prokaryota	bacteria	UP000054618	45073	Legionella quinlivanii	2,989	1,064,207
lwaltersii	prokaryota	bacteria	UP000054729	66969	Legionella waltersii	3,346	1,065,030
msmegmatis	prokaryota	bacteria	UP000000757	246196	Mycolicibacterium smegmatis (strain ATCC 700084 / mc(2)155) (Mycobacterium smegmatis)	6,602	2,082,466
ngonorrhoeae	prokaryota	bacteria	UP000000535	242231	Neisseria gonorrhoeae (strain ATCC 700825 / FA 1090)	2,106	571,507
njaponica	prokaryota	bacteria	UP000192042	1325564	Nitrospira japonica	4,147	1,241,337
nmucosa	prokaryota	bacteria	UP000003344	546266	Neisseria mucosa ATCC 25996	3,109	743,689
otrichoides	prokaryota	bacteria	UP000054010	765420	Oscillochloris trichoides DG-6	3,230	1,244,527
plimnophila	prokaryota	bacteria	UP000002220	521674	Planctopirus limnophila (strain ATCC 43296 / DSM 3776 / IFAM 1008 / 290) (Planctomyces limnophilus)	4,258	1,533,192
pthermarum	prokaryota	bacteria	UP000006804	688269	Pseudothermotoga thermarum DSM 5069	1,928	615,132
salbus	prokaryota	bacteria	UP000031523	1081613	Streptomyces albus (strain ATCC 21838 / DSM 41398 / FERM P-419 / JCM 4703 / NBRC 107858)	7,322	2,436,543
sazorense	prokaryota	bacteria	UP000001369	204536	Sulfurihydrogenibium azorense (strain Az-Fu1 / DSM 15241 / OCM 825)	1,708	511,207
scc9311	prokaryota	bacteria	UP000001961	64471	Synechococcus sp. (strain CC9311)	2,882	752,638
schlorophenolicum	prokaryota	bacteria	UP000007150	690566	Sphingobium chlorophenolicum L-1	4,062	1,340,733
skeddieii	prokaryota	bacteria	UP000000322	446469	Sanguibacter keddieii (strain ATCC 51767 / DSM 10542 / NCFB 3025 / ST-74)	3,710	1,274,206
ssyrphidicola	prokaryota	bacteria	UP000013963	1276229	Spiroplasma syrphidicola EA-1	1,006	333,167
tomz838	prokaryota	bacteria	UP000030314	1539298	Treponema sp. OMZ 838	2,218	737,495
uparvum	prokaryota	bacteria	UP000000423	273119	Ureaplasma parvum serovar 3 (strain ATCC 700970)	611	227,764
vcholerae	prokaryota	bacteria	UP000000584	243277	Vibrio cholerae serotype O1 (strain ATCC 39315 / El Tor Inaba N16961)	3,782	1,153,695
wchondrophila	prokaryota	bacteria	UP000001505	716544	Waddlia chondrophila (strain ATCC VR-1470 / WSU 86-1044)	1,919	658,510
afulgidus	prokaryota	archaea	UP000002199	224325	Archaeoglobus fulgidus (strain ATCC 49558 / VC-16 / DSM 4304 / JCM 9628 / NBRC 100126)	2,394	660,812
aveneficus	prokaryota	archaea	UP000008136	693661	Archaeoglobus veneficus (strain DSM 11195 / SNP6)	2,065	558,359
csymbiosum	prokaryota	archaea	UP000000758	414004	Cenarchaeum symbiosum (strain A)	2,022	623,813
hborinquense	prokaryota	archaea	UP000006663	469382	Halogeometricum borinquense (strain ATCC 700274 / DSM 11551 / JCM 10706 / KCTC 4070 / PR3)	3,894	1,130,016
hbutylicus	prokaryota	archaea	UP000002593	415426	Hyperthermus butylicus (strain DSM 5456 / JCM 9403 / PLM1-5)	1,602	449,830
hturkmenica	prokaryota	archaea	UP000001903	543526	Haloterrigena turkmenica (strain ATCC 51198 / DSM 5511 / JCM 9101 / NCIMB 13204 / VKM B-1734 / 4k) (Halococcus turkmenicus)	5,113	1,473,976
mabm4	prokaryota	archaea	UP000014066	224719	Methanobrevibacter sp. AbM4	1,663	501,765
mmaripaludis	prokaryota	archaea	UP000000590	267377	Methanococcus maripaludis (strain S2 / LL)	1,722	490,599
mtaiwanensis	prokaryota	archaea	UP000290932	1550565	Methanoculleus taiwanensis	2,433	704,774
naegyptiacum	prokaryota	archaea	UP000250088	745377	Natrarchaeobaculum aegyptiacum (Strain: JW/NM-HA 15)	3,626	1,077,767
nequitans	prokaryota	archaea	UP000000578	228908	Nanoarchaeum equitans (strain Kin4-M)	536	151,454
nsulfurireducens	prokaryota	archaea	UP000258613	2044521	Natrarchaeobaculum sulfurireducens	3,734	1,078,029
tcalderae	prokaryota	archaea	UP000005270	1184251	Thermogladius calderae (strain DSM 22663 / VKM B-2946 / 1633)	1,414	409,803
tsibiricus	prokaryota	archaea	UP000009079	604354	Thermococcus sibiricus (strain DSM 12597 / MM 739)	2,035	554,697
